# Supplementary material for: CrypTothML: An Integrated Mixed-Solvent Molecular Dynamics Simulation and Machine Learning Approach for Cryptic Site Prediction
Source: Int J Mol Sci. 2025 May 14;26(10):4710. doi: 10.3390/ijms26104710 (PMC12112718; doi:10.3390/ijms26104710)
Supplement: Supplementary file 1 [file ijms-26-04710-s001.zip]

Archive with 1 entries (1 files):
- ijms-3591300-supplementary.pdf
